# Supplementary material for: The usefulness of pretreatment controlling nutritional status score for predicting recurrence in patients with esophageal squamous cell carcinoma undergoing neoadjuvant immunochemotherapy: A real-world study
Source: Front Immunol. 2022 Nov 24;13:1015365. doi: 10.3389/fimmu.2022.1015365 (PMC9729701; doi:10.3389/fimmu.2022.1015365)
Supplement: Supplementary file 1 [file DataSheet_1.xlsx]

## Sheet: Data
status	DFS	age	sex	Hypertension	Diabetes	BMI	Smoking	Drinking	ECOG	location	Differentiation	Vessel invasion	Perineural invasion	tumor length	Radiotherapy	ypT	ypN	ypTNM	PCR	ALB	LYM	TC	CONUT
0	19	54	1	0	0	23.7387	1	1	0	3	3	0	1	2.5	0	3	1	3	0	4.44	1100	123.744	4
0	18	64	0	0	0	20.8324	0	0	0	1	1	0	0	0	0	0	0	0	1	4.37	1400	181.362	1
0	12	64	1	1	0	25.7117	1	1	0	1	2	0	0	0.2	0	1	0	1	0	3.99	1500	103.636	3
1	4	57	1	0	0	22.1453	1	1	1	2	2	0	1	5.3	0	4	2	4	0	2.89	1200	174.788	6
0	6	56	1	0	0	19.1001	0	1	1	2	3	0	0	0	0	0	0	0	1	3.73	2000	202.631	0
0	9	69	1	0	0	23.4375	0	0	0	3	2	0	0	2.5	0	2	0	1	0	4.08	2200	143.466	1
0	16	66	1	0	1	22.4082	0	1	0	3	3	1	0	3	0	2	0	1	0	4.92	1200	183.683	1
0	17	66	1	0	0	20.7612	1	1	0	3	3	1	1	1.5	1	3	2	3	0	4.18	800	97.8351	5
0	16	47	1	0	0	19.3821	1	1	0	2	3	0	0	4.3	1	3	2	3	0	4.46	1300	110.596	3
0	10	63	1	1	0	21.875	1	1	0	2	2	0	0	3	0	1	0	1	0	3.96	1500	128.771	2
0	7	50	0	0	0	23.3726	0	0	0	2	2	0	0	0	0	0	0	0	1	4.63	1200	238.207	1
0	8	66	1	1	0	21.7051	0	1	0	3	1	0	0	5	0	3	1	3	0	3.79	1300	144.626	3
1	2	59	1	1	0	25.7117	1	1	0	1	3	0	0	6.5	0	2	2	3	0	4.37	1600	124.517	2
1	5	69	1	0	0	23.1481	1	0	0	1	3	1	0	3	1	3	3	4	0	3.09	1000	163.574	5
0	14	72	1	0	0	24.977	1	1	1	2	2	0	0	3	0	2	1	3	0	4.52	2100	170.535	1
1	7	57	1	0	0	21.2245	1	1	0	1	2	0	0	5	0	3	0	2	0	3.37	1100	138.439	6
0	7	68	1	0	0	19.3625	1	0	1	2	3	1	0	1	0	1	1	3	0	2.75	1500	133.798	7
0	17	62	1	1	0	19.487	1	0	0	2	3	0	0	0.3	1	1	2	3	0	3.47	1200	163.961	4
0	11	66	1	1	0	20.4382	1	1	0	3	2	0	0	3	0	3	0	2	0	3.84	1000	157.387	3
0	13	70	1	1	0	26.7299	1	1	0	2	3	0	0	0	0	0	0	0	1	4.91	2400	240.527	0
0	7	59	1	1	0	21.6713	1	1	0	2	2	0	0	3.7	1	2	1	3	0	3.23	1800	205.724	2
0	6	70	1	0	0	18.8707	0	0	1	2	3	0	0	0.5	0	2	1	3	0	3.68	1000	169.375	3
0	13	66	1	0	0	19.1001	1	1	0	2	3	0	0	3.5	0	4	0	3	0	3.86	1900	194.897	0
0	22	75	1	0	0	21.2585	1	0	0	3	2	0	0	0.6	0	2	0	1	0	3.44	1200	137.279	5
0	17	72	1	1	0	25.3086	1	1	1	2	2	0	0	2	0	1	0	1	0	4.3	1400	107.503	3
0	8	63	1	0	0	20.4152	0	1	0	2	3	0	0	0	0	0	0	0	1	4.16	3000	212.685	0
0	11	71	1	0	0	19.487	0	0	0	1	3	1	1	3	0	3	0	2	0	4.51	1200	138.825	3
1	7	65	1	0	0	22.4913	1	1	0	2	2	1	1	5	0	3	3	4	0	3.27	900	165.508	5
0	11	68	1	1	0	21.83	1	1	0	1	2	0	0	1.8	0	4	0	3	0	2.91	1300	166.668	6
0	14	62	1	0	0	20.5499	1	1	0	2	3	0	0	0	0	0	0	0	1	4.01	2100	184.069	0
0	7	62	1	1	0	21.7776	1	1	0	2	1	0	0	0.2	0	1	0	1	0	4.48	1000	199.924	2
1	6	63	0	0	0	18.4425	0	0	0	1	2	0	1	4.5	0	4	2	4	0	3.99	1600	133.411	2
0	6	62	1	1	0	24.8016	1	1	0	2	2	0	0	2	1	4	2	4	0	4.13	2400	178.655	1
0	11	69	1	1	0	21.6128	0	0	0	2	1	0	0	0	0	0	0	0	1	4.3	1400	198.377	1
0	4	61	1	1	0	20.6905	1	1	0	3	3	1	0	7	1	4	3	4	0	4.37	1600	188.71	0
0	6	72	1	1	0	22.2656	0	1	1	3	3	0	0	3.2	1	4	1	4	0	3.73	1300	264.889	1
0	7	67	1	0	0	25.1429	0	0	0	1	2	0	0	0.5	0	2	1	3	0	4.26	1900	147.719	1
0	6	56	1	0	0	21.3839	1	1	0	2	2	0	0	1.1	0	1	0	1	0	4.41	1500	138.439	3
0	6	69	1	0	0	19.3337	1	0	0	2	3	0	0	4.5	0	3	0	2	0	3.57	1300	110.596	3
0	26	64	1	0	0	20.0773	1	1	0	3	1	0	0	3	0	2	0	1	0	3.95	1500	133.411	3
1	3	66	0	0	0	21.7738	0	0	0	3	3	0	0	2	0	2	2	3	0	4.38	1400	141.919	2
0	6	74	1	1	0	21.7738	0	1	1	2	2	0	0	2.5	1	3	1	3	0	3.95	1400	165.508	2
0	18	71	1	1	0	17.8465	1	1	0	2	1	0	0	0.2	0	1	0	1	0	3.63	1400	142.306	2
0	19	52	1	0	0	22.0386	1	0	0	2	1	0	0	0	0	0	0	0	1	4.32	1800	190.256	0
0	10	58	1	0	0	23.1481	0	0	0	2	1	0	0	0	0	0	0	0	1	4.23	1800	144.626	1
0	18	70	1	1	0	17.9592	1	1	0	2	2	0	0	0.5	0	1	0	1	0	4	1400	178.655	2
0	12	62	1	1	0	21.4533	1	1	0	3	2	0	0	0.2	0	1	0	1	0	4.47	1100	153.52	3
0	21	61	1	0	0	20.9572	1	1	0	3	3	0	0	1	0	1	0	1	0	3.54	1400	219.259	1
0	8	57	1	0	0	24.968	1	1	0	3	3	0	0	2.2	0	2	1	3	0	4.46	1300	168.601	2
0	9	61	1	0	0	21.9671	1	1	0	2	2	0	0	0	0	0	0	0	1	3.72	1800	264.116	0
0	3	61	1	0	0	22.5896	1	1	1	3	2	0	0	0	0	0	0	0	1	4.01	2100	184.843	0
0	11	66	1	0	0	21.6713	1	1	0	2	1	0	0	0.6	0	1	0	1	0	4.18	1400	211.525	1
0	15	72	1	1	1	20.202	1	1	0	2	1	0	0	4.8	0	4	1	4	0	4.33	1800	189.483	0
0	6	60	1	0	0	17.7086	0	1	0	3	1	0	0	0	0	0	0	0	1	3.7	1900	165.508	1
0	10	65	1	0	0	18.0697	0	1	0	1	2	0	0	0	0	0	0	0	1	4.36	1900	210.751	0
0	14	65	1	1	0	21.4533	0	1	0	2	2	0	0	1.8	0	1	0	1	0	4.17	1700	148.88	1
0	18	65	1	1	0	20.5151	0	0	1	2	3	0	0	1.5	0	2	0	1	0	3.12	900	105.182	6
0	7	72	1	0	0	19.1327	0	1	0	1	3	0	1	4	1	3	1	3	0	3.23	1800	199.15	2
0	24	72	1	0	0	20.0288	1	1	0	2	3	0	0	0.4	0	1	0	1	0	4.31	1300	113.303	3
1	7	50	1	0	0	22.4059	1	1	0	2	2	0	0	2	1	1	2	3	0	3.47	1100	163.187	5
0	8	73	1	0	0	19.8413	0	0	0	2	1	0	0	0	0	0	0	0	1	3.94	1500	199.537	1
0	14	74	1	1	0	21.6713	0	1	0	2	2	0	0	0.3	0	1	0	1	0	3.27	900	242.848	4
0	16	70	1	0	0	20.4491	1	0	0	2	3	0	0	1	0	3	0	2	0	4.21	1300	131.865	3
0	18	59	1	0	0	19.3772	0	0	0	3	1	0	0	0	0	0	0	0	1	4.25	1600	189.87	0
0	18	66	1	0	0	19.3337	1	1	1	3	3	0	0	0	0	0	0	0	1	4.3	1400	201.857	1
0	10	67	1	1	0	26.9531	0	1	1	2	2	0	0	6	0	4	0	3	0	4	1200	190.643	1
0	20	52	1	0	0	19.1001	0	0	0	2	2	0	0	0.1	0	1	0	1	0	4.28	2300	138.439	2
0	10	63	1	0	0	22.9591	0	0	0	2	1	0	0	0	0	0	0	0	1	4.23	2400	222.352	0
0	8	55	1	0	0	19.8413	1	1	0	2	2	0	0	0	0	0	0	0	1	3.7	1200	164.734	2
1	17	55	1	0	0	23.04	0	1	0	2	3	0	0	0	0	0	0	0	1	4.21	1300	221.966	1
0	11	72	1	1	0	19.0451	1	1	0	2	2	0	0	4	1	1	1	3	0	3.68	800	121.037	4
0	11	69	1	1	0	20.0796	1	1	0	2	2	0	0	0.2	0	1	0	1	0	4.33	1000	165.894	3
0	7	57	0	0	0	22.7732	0	0	0	3	3	0	0	0	0	0	0	0	1	4.01	1100	203.018	2
0	8	71	1	1	0	23.03	1	1	0	3	3	0	0	0	0	0	0	0	1	3.95	1500	183.296	1
0	13	68	1	0	0	21.2953	1	1	0	2	1	0	0	4.5	0	1	0	1	0	3.8	1200	180.202	1
0	16	53	1	0	0	18.75	1	1	0	2	3	0	0	4	1	4	0	3	0	4.19	1100	184.456	2
1	2	74	1	0	0	20.3125	0	1	0	3	2	0	0	0.1	0	1	0	1	0	4.35	1500	127.224	3
0	7	67	0	0	0	23.2335	0	0	0	2	3	0	0	0	0	0	0	0	1	3.84	1100	137.665	4
0	14	64	0	1	0	20.4518	0	0	0	2	3	0	1	4	0	3	0	2	0	4.4	900	157.387	3
0	18	71	1	0	0	19.1001	1	0	0	2	2	0	0	0	0	0	0	0	1	3.68	2000	203.404	0
0	21	66	1	0	0	19.9573	1	1	0	2	2	0	1	0.8	0	3	0	1	0	3.9	1500	135.345	3
0	7	63	1	0	0	21.9671	1	1	1	2	2	0	0	4.7	1	3	1	3	0	4.39	1800	161.641	1
0	24	54	1	0	1	20.7612	1	1	0	3	3	0	0	2.5	0	3	1	3	0	3.89	600	158.934	4
0	21	57	1	0	0	22.4813	1	1	0	2	2	0	0	0	0	0	0	0	1	4.34	1600	161.641	1
0	11	64	1	0	0	20.0692	0	1	0	2	2	0	0	0.2	0	1	0	1	0	3.48	1400	125.677	5
1	4	58	1	0	0	24.093	1	1	0	3	3	0	0	2	0	4	1	4	0	4.26	1300	261.409	1
0	9	67	1	0	0	19.9219	0	1	0	3	2	0	0	0	0	0	0	0	1	3.48	500	252.128	5
0	3	57	1	0	0	26.1719	1	0	0	2	1	1	1	3.8	0	4	0	3	0	4.98	1800	186.776	0
0	6	65	1	1	0	25.8806	1	1	0	3	3	1	0	2.5	1	3	1	3	0	3.83	1000	187.549	2
0	10	58	1	0	0	20.9572	1	1	0	2	2	0	1	2.3	0	4	0	3	0	3.63	1500	146.173	2
0	7	49	1	0	0	23.1405	1	1	0	2	3	1	1	5	1	4	1	4	0	4.22	1400	114.076	3
0	16	74	1	1	0	21.0077	1	1	0	2	2	0	0	0.4	0	1	0	1	0	4.24	1700	220.806	0
0	12	56	1	0	0	20.7612	1	1	0	2	3	0	0	0	0	0	0	0	1	4.05	2000	146.559	1
0	13	63	1	1	0	23.1837	1	1	0	2	2	0	0	0	0	0	0	0	1	4.33	1800	184.456	0
1	9	66	1	0	0	19.2653	0	0	0	2	2	0	0	0.4	0	1	1	3	0	4.58	1800	207.271	0
0	6	53	1	0	0	18.5901	1	1	0	2	2	1	1	7	0	3	0	2	0	4.02	600	180.589	3
1	2	61	1	0	0	18.3655	1	1	0	2	2	0	0	0	0	0	0	0	1	2.97	1000	152.36	7
0	13	63	1	0	0	23.5294	1	1	1	2	1	0	0	0.3	0	2	0	1	0	4.32	1300	138.052	3
1	2	57	1	1	0	22.3214	1	1	0	3	2	0	0	3	0	3	1	3	0	3.21	1200	130.318	5
0	10	67	1	1	0	22.571	1	1	0	3	2	0	0	0.5	0	1	0	1	0	4.15	1600	149.653	1
0	7	55	1	0	0	18.3655	1	0	0	2	3	1	1	4	1	3	3	4	0	4.17	1200	174.402	2
1	10	59	1	0	0	20.5499	1	0	0	3	3	0	0	3.5	0	4	2	4	0	3.59	1400	206.111	1
0	16	59	1	0	0	22.4059	1	0	0	3	3	0	0	0.4	1	3	2	3	0	4.2	1400	184.843	1
0	9	64	1	0	0	18.2899	1	1	0	2	2	0	1	3	1	4	2	4	0	4.06	2100	123.357	2
0	9	67	1	0	0	21.5139	1	1	0	2	2	0	0	0	0	0	0	0	1	3.85	1900	186.003	0
0	20	53	1	0	0	24.2123	1	1	0	2	3	0	0	4	0	4	0	3	0	4.02	1700	172.855	1
0	15	57	1	0	0	20.984	1	1	0	3	3	0	0	0	0	0	2	3	0	3.95	2000	223.513	0
0	10	54	1	0	0	21.4533	1	1	0	2	2	0	0	0	0	0	0	0	1	4.72	1700	208.818	0
0	17	61	1	0	0	21.4533	1	1	0	2	3	0	1	4.8	1	4	1	4	0	4.63	1000	181.749	2
1	4	60	1	0	0	21.2585	1	1	1	1	3	1	1	2.7	0	3	1	3	0	4.46	700	186.003	3
0	11	62	1	0	0	21.7784	0	0	0	2	2	0	0	0	0	0	0	0	1	4.19	1800	174.015	1
1	6	67	1	1	1	21.0772	1	1	0	2	3	0	0	0.7	0	2	1	3	0	3.93	1000	143.852	3
0	6	62	1	0	0	18.0697	0	1	0	2	1	0	0	2.5	0	1	0	1	0	3.75	1800	195.67	0
0	16	67	1	0	0	19.5717	1	1	0	1	2	0	0	0	0	0	0	0	1	4.04	1200	152.746	2
1	10	54	0	0	0	18.718	0	0	0	2	3	0	0	1	0	1	0	1	0	4.48	900	192.577	2
0	16	72	1	0	0	22.3094	1	1	0	2	2	0	0	0	0	0	0	0	1	4.04	1800	163.187	1
0	15	73	1	0	0	25.2363	1	1	1	3	3	1	1	2	1	4	1	4	0	4.41	3000	254.062	0
0	15	72	1	1	0	19.79	0	1	0	3	3	0	0	0	0	0	0	0	1	4.52	1000	249.035	2
0	8	60	1	0	0	20.5499	1	1	0	2	3	0	0	0.2	0	2	1	3	0	4.03	2000	202.244	0
0	20	57	1	0	0	24.2215	1	1	0	3	2	0	0	4.5	0	3	1	3	0	4.02	1400	165.894	2
0	12	64	1	0	0	25.3515	1	1	0	3	2	0	0	4.8	1	4	1	4	0	4.5	4300	149.266	1
1	2	66	1	0	0	17.3134	1	1	0	2	2	0	0	3	0	4	2	4	0	4.06	1700	105.569	2
0	10	68	0	0	0	23.4952	0	0	0	3	1	0	0	0	0	0	0	0	1	4.16	1800	126.064	2
1	5	69	1	1	0	26.2188	1	1	0	3	3	1	0	3.5	1	2	2	3	0	3.92	1600	237.821	0
0	12	66	1	0	0	21.6713	1	1	0	2	3	0	1	3	0	3	0	2	0	3.86	1000	120.264	4
0	13	61	1	1	0	24.093	1	1	0	3	2	0	0	0	0	0	0	0	1	4.65	2300	202.244	0
1	9	52	1	1	0	20.9042	1	1	0	1	2	0	0	2.5	0	4	1	4	0	4.43	1300	138.825	3
0	15	56	1	0	0	22.4323	1	1	0	3	2	1	1	0.6	1	4	3	4	0	4.26	3500	138.052	2
1	6	51	1	0	0	19.79	1	1	0	2	2	0	1	3	0	4	2	4	0	4.22	1100	147.719	3
0	9	73	1	0	0	17.9282	1	0	0	2	1	0	0	0	0	0	0	0	1	3.9	2400	183.296	0
0	6	66	1	0	0	26.2227	1	1	0	2	2	0	0	2.5	0	2	0	1	0	3.81	1000	159.32	3
0	7	64	1	1	0	22.8571	1	0	0	3	2	0	0	4.5	0	4	0	3	0	3.79	3300	169.761	1
0	20	58	1	0	0	24.6094	1	0	0	2	3	0	0	0.3	1	1	1	3	0	4.65	1400	150.04	2
0	16	61	1	0	0	19.8791	1	1	0	2	2	0	0	0	0	0	0	0	1	4.04	1300	206.111	1
1	3	60	1	0	0	23.5883	1	1	1	2	3	0	0	0.7	0	1	2	3	0	3.35	1400	162.414	4
0	18	54	1	0	0	22.5981	1	1	0	3	2	0	0	3	0	1	0	1	0	4.66	1900	198.764	0
0	15	60	1	1	0	22.8571	1	1	0	3	3	0	0	8	1	4	2	4	0	4.3	2000	225.446	0
0	10	61	1	0	0	19.487	1	1	0	3	3	0	0	0	0	0	0	0	1	3.77	2500	174.402	1
0	6	75	1	0	0	19.1001	1	1	0	2	3	0	1	3.7	0	3	0	2	0	3.99	2100	124.131	2
0	27	71	1	0	0	21.9671	1	1	0	2	2	0	0	0	0	0	0	0	1	4.21	1600	206.885	0
0	12	52	1	0	0	19.0311	1	1	1	3	2	0	0	4.5	1	4	2	4	0	4.43	1800	125.677	2
0	11	66	1	1	0	21.3039	1	1	1	3	2	0	0	0	0	0	0	0	1	4.75	1600	254.449	0
0	22	63	1	0	0	19.1001	1	0	0	3	2	0	0	0	0	0	0	0	1	3.77	1300	136.505	3
1	2	50	1	0	0	21.9713	0	1	0	3	2	1	1	8.9	1	3	2	3	0	3.99	1200	163.187	2
0	19	71	1	0	0	21.1073	0	0	1	2	3	0	0	1.5	0	1	0	1	0	3.93	1500	117.944	3
0	9	68	1	0	0	20.9366	0	1	0	3	3	0	0	0	0	0	0	0	1	4.29	1200	171.308	1
0	6	63	1	1	0	22.8374	1	1	0	2	3	0	0	2.2	0	1	0	1	0	4.18	1600	199.924	0
0	18	69	1	1	1	26.8136	1	1	0	1	3	0	1	2.5	0	4	1	4	0	4.41	1800	119.49	2
0	9	58	1	0	0	24.5675	1	1	0	2	2	0	1	5.5	0	3	1	3	0	4.05	1600	170.921	1
0	17	63	1	0	0	24.5675	1	0	0	2	2	0	0	0.4	0	1	0	1	0	3.85	1400	139.599	3
0	14	69	1	0	0	20.5499	1	1	0	2	1	0	0	0.2	0	1	0	1	0	4.14	1900	244.394	0
0	15	68	1	1	1	23.8751	0	1	0	3	3	1	1	5.5	1	3	3	4	0	4	1200	138.052	3
0	7	69	0	0	0	20.202	0	0	0	2	3	0	0	0.3	0	1	0	1	0	3.95	1500	199.924	1
0	14	56	1	0	0	22.3214	1	1	1	2	3	0	0	0	0	0	0	0	1	4.19	1700	193.35	0
0	18	66	1	1	0	24.2188	0	0	0	2	1	0	0	0	0	0	0	0	1	4.29	1400	164.734	2
0	16	59	1	1	0	26.9896	1	1	0	2	3	0	0	0	0	0	1	1	0	4.57	1300	236.274	1
1	5	55	1	0	0	26.5731	0	1	0	3	2	0	1	4	0	4	2	4	0	4.02	1200	178.269	2
0	8	52	1	0	0	23.3067	0	1	0	2	3	0	0	3	0	3	0	2	0	4.29	1700	146.559	1
0	10	58	1	0	0	21.6128	1	1	0	2	3	1	1	3	0	3	0	2	0	4.04	2500	169.375	1
1	8	47	1	0	0	20.3816	1	1	0	1	1	0	0	0	0	0	0	0	1	4.28	1300	140.759	2
0	10	73	1	0	0	22.2656	0	1	0	2	2	0	0	3	0	1	0	1	0	4.23	1400	214.232	1
0	29	48	1	0	0	22.68	1	1	0	2	2	0	1	1.3	0	2	0	1	0	4.54	1500	220.032	1
0	13	62	1	0	0	21.9671	1	1	0	2	1	0	0	0	0	0	0	0	1	4.52	1100	165.121	3
0	19	64	1	0	0	21.2953	1	1	1	2	1	0	0	1	0	1	1	3	0	4.21	1800	126.838	2
0	19	65	1	0	0	22.5827	1	1	0	2	1	0	0	0	0	0	0	0	1	4.46	900	119.104	4
0	19	74	1	0	0	19.5312	1	1	0	2	2	0	0	0	0	0	0	0	1	4.03	1400	145.012	2
0	11	64	1	1	1	22.4913	1	1	0	2	3	0	0	1.5	0	4	1	4	0	4.34	1600	206.111	0
0	10	57	1	0	0	22.5827	1	1	0	3	2	1	1	3	1	4	1	4	0	3.28	1500	220.806	3
0	9	73	1	0	0	26.4463	0	1	0	2	1	0	0	3.5	0	2	0	1	0	3.72	1600	152.746	1
0	7	60	1	0	0	21.2306	1	1	0	2	2	0	0	3.5	0	2	0	1	0	4.14	2000	239.754	0
1	2	59	1	0	0	20.202	1	1	0	2	2	0	1	5	0	4	1	4	0	3.33	1400	146.559	4
0	18	56	1	0	0	19.8141	1	1	0	3	3	0	0	3.5	0	1	1	3	0	4.06	1700	257.929	0
0	28	51	1	0	0	25.4581	1	1	0	3	3	0	0	2.5	1	1	2	3	0	4.1	2000	126.838	2
1	6	65	1	1	0	23.8754	1	1	0	3	3	0	0	1.1	0	2	2	3	0	2.86	1300	117.557	7
0	15	70	1	0	0	20.7612	1	0	0	2	3	0	0	0.6	0	1	0	1	0	4.22	1300	130.705	3
0	6	68	1	0	0	20.5499	1	0	0	2	1	0	0	0	0	0	0	0	1	4.06	1300	138.052	3
0	17	62	1	0	0	21.9713	1	1	1	2	1	0	0	0.6	0	1	0	1	0	4.11	1600	135.732	2
0	16	57	1	0	0	20.7612	1	1	0	3	2	0	0	2	0	2	0	1	0	4.48	1000	182.909	2
0	28	64	1	0	0	19.1406	1	1	0	2	3	0	0	0.3	0	1	1	3	0	4.38	1800	242.848	0
0	8	65	1	1	0	21.9525	1	1	0	1	3	0	0	3	0	1	0	1	0	4.01	1300	203.404	1
0	16	71	1	1	0	20.7008	1	0	0	3	2	0	1	7	1	3	1	3	0	4.28	1900	215.392	0
0	6	73	1	1	0	23.1206	1	0	0	2	2	0	0	0	0	0	0	0	1	4.15	2900	112.916	2
0	14	70	1	0	1	22.1453	1	0	0	2	2	0	0	3	0	3	0	2	0	4.46	1000	168.601	3
0	18	63	1	1	0	30.0947	1	1	1	3	3	0	0	4	1	4	1	4	0	4.01	1200	141.532	2
0	26	65	1	0	0	18.3655	0	0	0	2	2	0	0	0	0	0	0	0	1	4.35	1500	119.49	3
0	14	67	1	0	0	24.2215	0	0	0	2	2	0	0	0	0	0	0	0	1	4.65	2300	116.01	2
0	17	74	1	1	0	22.2656	1	0	0	2	3	0	1	1.2	1	4	1	4	0	4.26	1400	210.751	1
1	3	57	1	0	0	19.5682	1	1	0	3	3	1	1	9	0	4	3	4	0	4.2	800	227.38	2
0	8	71	1	0	0	21.9671	0	0	0	2	3	0	0	2.8	0	1	1	3	0	4.1	1300	244.008	1
0	8	64	1	0	0	20.9042	1	1	0	2	2	0	0	0	0	0	2	3	0	3.62	1600	270.69	0
0	26	60	1	1	0	24.4473	1	1	0	2	2	0	0	0	0	0	0	0	1	4.14	2100	145.399	1
0	16	67	1	0	0	19.5918	1	0	0	2	3	0	0	0	0	0	0	0	1	3.78	1200	204.951	1
0	7	53	1	0	0	19.0039	1	1	0	1	2	0	0	0	0	0	0	0	1	3.77	2000	242.074	0
0	17	68	1	0	0	17.6471	1	1	1	3	3	0	0	3	0	3	1	3	0	4.25	1400	151.973	2
0	18	64	1	1	0	20.2449	1	1	0	3	3	0	1	2.5	1	3	1	3	0	4.1	1300	167.054	2
0	9	61	1	0	0	20.0288	1	1	0	2	2	0	0	1.2	0	1	0	1	0	4.11	700	179.815	3
0	9	55	1	1	0	19.4444	1	1	0	2	2	0	0	3	0	1	1	3	0	4.32	1000	183.683	2
0	16	69	1	1	0	20.1995	1	1	0	3	3	0	0	0	0	0	0	0	1	4.15	2300	254.062	0
0	15	63	1	0	0	21.0938	0	1	0	2	2	0	1	5.5	0	3	1	3	0	4.26	1300	210.365	1
0	14	55	1	0	0	21.1553	1	1	0	2	2	0	0	0.4	0	2	0	1	0	4.36	1500	244.781	1
0	12	69	1	0	0	18.3143	1	1	0	3	2	0	0	0	0	0	0	0	1	4.17	1300	134.572	3
0	14	57	1	0	0	24.6755	0	0	1	3	2	0	0	4	0	4	0	3	0	4.57	1300	186.003	1
1	8	66	1	0	0	21.2245	1	1	1	3	3	1	0	2.5	1	4	3	4	0	3.38	1100	131.865	6
0	21	53	1	0	0	19.257	1	1	0	1	2	0	0	0.7	0	1	0	1	0	4.35	1900	130.318	2
0	6	64	0	1	0	25.4291	0	0	0	2	2	0	0	3.7	0	4	0	3	0	4.39	1800	160.867	1
0	9	74	0	1	0	19.5965	0	0	0	3	1	0	0	0.5	0	1	1	3	0	4.07	2800	179.042	1
0	24	72	1	1	0	19.8413	1	1	0	3	2	0	0	0	0	0	1	3	0	3.91	1300	137.665	3
0	6	55	1	1	0	21.2585	1	1	0	1	2	0	0	3.2	1	4	1	4	0	4.41	1500	150.426	2
0	23	66	1	0	0	24.4473	0	1	0	3	1	0	0	0	0	0	0	0	1	4.35	1400	205.724	1
0	7	61	1	0	0	26.9896	0	0	0	3	2	0	0	0.2	0	1	0	1	0	4.04	5100	99.7686	3
0	11	66	0	1	0	23.7954	0	0	0	3	3	0	0	0.5	0	1	0	1	0	4.14	1900	232.793	0
0	11	67	1	0	0	19.8141	0	0	0	3	2	0	0	0.3	0	1	0	1	0	3.5	800	141.532	5
0	6	63	1	1	0	20.7612	1	1	0	3	2	0	1	4.5	1	3	1	3	0	4.23	1900	214.232	0
0	16	71	1	0	0	22.3214	0	1	0	2	2	0	0	4.7	0	1	1	3	0	4.34	1400	142.306	2
0	15	63	1	0	0	22.6562	0	1	0	3	1	0	0	2.3	0	3	1	3	0	4.15	1800	203.404	0
0	10	55	1	0	0	19.8413	1	1	1	2	2	0	0	0	0	3	1	3	0	3.7	1200	187.936	1
